# Supplementary material for: Tracking carbon from subduction to outgassing along the Aleutian-Alaska Volcanic Arc
Source: Sci Adv. 2023 Jun 28;9(26):eadf3024. doi: 10.1126/sciadv.adf3024 (PMC12488040; doi:10.1126/sciadv.adf3024)
Supplement: Supplementary file 2 — Tables S1 to S3, S5 and S6 [file sciadv.adf3024_tables_s1_to_s3_s5_and_s6.zip]

Archive with 1 entries (1 files):
- adf3024_Tables_S1_to_S3_S5_and_S6.xlsx
