# Supplementary material for: Tracking carbon from subduction to outgassing along the Aleutian-Alaska Volcanic Arc
Source: Sci Adv. 2023 Jun 28;9(26):eadf3024. doi: 10.1126/sciadv.adf3024 (PMC12488040; doi:10.1126/sciadv.adf3024)
Supplement: Supplementary file 2 — Tables S1 to S3, S5 and S6 [file sciadv.adf3024_tables_s1_to_s3_s5_and_s6.zip › adf3024_Tables_S1_to_S3_S5_and_S6.xlsx]

## Sheet: TableS1
TableS1: Aleutian-Alaska subductionparameters, sediment inputs, and carbon-isotope model results
Subduction Character																				Subduction Inputs											Predicted δ13C-CO2 Composition of Volcanic Outputs for C-Only Mixing Model with Bulk Sediment (SED) End-Member														Predicted δ13C-CO2 Composition of Volcanic Outputs for C-Only Mixing Model with Incoming Sediment (IS) End-Member
Volcano	Region	Lon	Lat	Ha	Tdisb	Strikec	Dipd	AZconve	Vtotf	Vcg	Ageh	DesRati	Phi/100j	Frontk	Proj_Long_360l	Proj_Latl	Proj_Longm	Proj_Distn	Trench_normal_Vo	Sed_thick_incp	IC_flux_incq	OC_flux_incr	δ13C_incs	Sed_thick_tott	IC_flux_totu	OC_flux_totv	δ13C_totw	C_Flux_TFx	δ13C_TFy	Total C fluxz	0% AOC					25% AOC				50% AOC			75% AOC		0% AOC
Name	Name	deg	km	km	km	deg	degN	deg	km/Ma	km/Ma	Ma	km/mMa	km	Y/N	deg	deg	deg W	km	m/kyr	m	kg/(m yr)	kg/(m yr)	permil	m	kg/(m yr)	kg/(m yr)	permil	kg/(m yr)	per mil	kg/(m yr)	0% BS	25% BS	50% BS	75% BS	100% BS	0% BS	25% BS	50% BS	75% BS	0% BS	25% BS	50% BS	0% BS	25% BS	0% IS	25% IS	50% IS	75% IS	100% IS
HAYES	Eastern Aleutians	-152.47	61.62	nan	500	30	31	-17	55.5	40.9	45.2	21.1	9.5	n	211.338	57.1462	148.662	540.423	56.369	494.32	109.919	288.869	-18	910.596	168.109	476.343	-18.4954	245.664	-19.2996	644.452	-6.5	-9.49885	-12.4977	-15.4965	-18.4954	-4.675	-7.67385	-10.6727	-13.6715	-2.85	-5.84885	-8.8477	-1.025	-4.02385	-6.5	-9.375	-12.25	-15.125	-15.125
SPURR	Eastern Aleutians	-152.25	61.3	97	470	30	32	-18	55.5	41	45.2	21.7	9.8	y	211.289	57.1257	148.711	504.676	56.4618	494.959	110.1	289.344	-18	892.112	165.71	468.505	-18.4811	234.771	-19.2997	634.215	-6.5	-9.49527	-12.4906	-15.4858	-18.4811	-4.675	-7.67028	-10.6655	-13.6608	-2.85	-5.84527	-8.84055	-1.025	-4.02027	-6.5	-9.375	-12.25	-15.125	-15.125
REDOUBT	Eastern Aleutians	-152.75	60.48	101	445	20	36	-19	56.1	35.2	44.2	20.9	9.2	y	210.481	56.7817	149.519	450.437	57.8093	477.055	112.728	296.25	-18	764.642	153.959	429.086	-18.3882	174.067	-19.3003	583.045	-6.5	-9.47205	-12.4441	-15.4162	-18.3882	-4.675	-7.64705	-10.6191	-13.5912	-2.85	-5.82205	-8.7941	-1.025	-3.99705	-6.5	-9.375	-12.25	-15.125	-15.125
ILIAMNA	Eastern Aleutians	-153.08	60.03	96	430	31	40	-20	56.4	43.8	44.8	27.9	12.5	y	209.974	56.627	150.026	416.219	58.4565	529.595	113.99	299.566	-18	820.841	156.213	435.598	-18.3916	178.255	-19.3001	591.811	-6.5	-9.4729	-12.4458	-15.4187	-18.3916	-4.675	-7.6479	-10.6208	-13.5937	-2.85	-5.8229	-8.7958	-1.025	-3.9979	-6.5	-9.375	-12.25	-15.125	-15.125
AUGUSTINE	Eastern Aleutians	-153.42	59.37	83	395	31	43	-20	56.8	44.3	45.6	30.4	13.9	y	209.263	56.3867	150.737	367.139	59.2063	629.447	115.452	303.409	-18	837.107	145.943	401.643	-18.3056	128.725	-19.3	547.586	-6.5	-9.4514	-12.4028	-15.3542	-18.3056	-4.675	-7.6264	-10.5778	-13.5292	-2.85	-5.8014	-8.7528	-1.025	-3.9764	-6.5	-9.375	-12.25	-15.125	-15.125
DOUGLAS	Eastern Aleutians	-153.55	58.87	70	360	33	43	-21	57.1	46.4	46.5	31.7	14.8	y	208.866	56.2472	151.134	323.953	59.5677	630.501	116.157	305.26	-18	829.77	145.595	400.102	-18.296	124.28	-19.2997	545.697	-6.5	-9.449	-12.398	-15.347	-18.296	-4.675	-7.624	-10.573	-13.522	-2.85	-5.799	-8.748	-1.025	-3.974	-6.5	-9.375	-12.25	-15.125	-15.125
KAGUYAK	Eastern Aleutians	-154.05	58.62	74	350	37	42	-22	57.4	49.2	47	33	15.5	y	208.324	56.0854	151.676	314.397	59.9938	619.02	116.988	307.444	-18	839.948	149.859	413.346	-18.3203	138.773	-19.2999	563.205	-6.5	-9.45508	-12.4101	-15.3652	-18.3203	-4.675	-7.63007	-10.5852	-13.5402	-2.85	-5.80508	-8.76015	-1.025	-3.98007	-6.5	-9.375	-12.25	-15.125	-15.125
KUKAK	Eastern Aleutians	-154.35	58.47	76	345	40	44	-22	57.6	50.9	47.5	35.3	16.8	y	208.006	55.9793	151.994	309.753	60.235	627.518	117.458	308.68	-18	831.127	147.874	406.672	-18.301	128.408	-19.2999	554.546	-6.5	-9.45025	-12.4005	-15.3507	-18.301	-4.675	-7.62525	-10.5755	-13.5258	-2.85	-5.80025	-8.7505	-1.025	-3.97525	-6.5	-9.375	-12.25	-15.125	-15.125
SNOWY	Eastern Aleutians	-154.68	58.33	79	340	42	44	-22	57.8	52.3	47.8	36.2	17.3	y	207.708	55.8602	152.292	307.936	60.4693	630.5	117.915	309.881	-18	839.802	149.303	411.006	-18.3074	132.513	-19.2998	560.309	-6.5	-9.45185	-12.4037	-15.3555	-18.3074	-4.675	-7.62685	-10.5787	-13.5305	-2.85	-5.80185	-8.7537	-1.025	-3.97685	-6.5	-9.375	-12.25	-15.125	-15.125
KATMAI	Eastern Aleutians	-154.98	58.27	84	340	43	44	-23	58	52.9	48	36.6	17.6	y	207.467	55.7564	152.533	314.05	60.6633	627.792	118.294	310.876	-18	854.962	152.47	420.986	-18.3271	144.286	-19.3	573.456	-6.5	-9.45678	-12.4136	-15.3703	-18.3271	-4.675	-7.63178	-10.5885	-13.5453	-2.85	-5.80678	-8.76355	-1.025	-3.98177	-6.5	-9.375	-12.25	-15.125	-15.125
TRIDENT	Eastern Aleutians	-155.08	58.23	84	340	44	44	-23	58.1	53.2	48	36.9	17.7	y	207.375	55.7154	152.625	314.43	60.739	625.561	118.441	311.263	-18	862.242	154.094	426.127	-18.3372	150.517	-19.2999	580.221	-6.5	-9.4593	-12.4186	-15.3779	-18.3372	-4.675	-7.6343	-10.5936	-13.5529	-2.85	-5.8093	-8.7686	-1.025	-3.9843	-6.5	-9.375	-12.25	-15.125	-15.125
GRIGGS	Eastern Aleutians	-155.1	58.35	90	355	43	44	-23	58	52.9	48	36.8	17.7	y	207.385	55.7201	152.615	328.773	60.7304	625.84	118.424	311.219	-18	861.388	153.901	425.517	-18.336	149.775	-19.2998	579.418	-6.5	-9.459	-12.418	-15.377	-18.336	-4.675	-7.634	-10.593	-13.552	-2.85	-5.809	-8.768	-1.025	-3.984	-6.5	-9.375	-12.25	-15.125	-15.125
NOVARUPTA	Eastern Aleutians	-155.16	58.27	88	345	44	43	-23	58.1	53.2	48.5	36.6	17.8	y	207.334	55.6973	152.666	321.794	60.7727	624.503	118.507	311.435	-18	865.687	154.858	428.55	-18.3419	153.466	-19.2997	583.408	-6.5	-9.46048	-12.4209	-15.3814	-18.3419	-4.675	-7.63547	-10.596	-13.5564	-2.85	-5.81048	-8.77095	-1.025	-3.98548	-6.5	-9.375	-12.25	-15.125	-15.125
MAGEIK	Eastern Aleutians	-155.25	58.2	87	340	44	44	-23	58.2	53.4	48.5	37.2	18.1	y	207.222	55.6481	152.778	319.515	60.8652	621.019	118.687	311.909	-18	875.783	157.143	435.807	-18.3559	162.354	-19.2998	592.95	-6.5	-9.46397	-12.4279	-15.3919	-18.3559	-4.675	-7.63898	-10.6029	-13.5669	-2.85	-5.81398	-8.77795	-1.025	-3.98897	-6.5	-9.375	-12.25	-15.125	-15.125
MARTIN	Eastern Aleutians	-155.35	58.17	88	340	44	44	-23	58.2	53.5	48.5	37.3	18.1	y	207.136	55.61	152.864	320.78	60.9368	617.322	118.827	312.277	-18	884.037	159.134	442.139	-18.3679	170.169	-19.2999	601.273	-6.5	-9.46697	-12.4339	-15.4009	-18.3679	-4.675	-7.64198	-10.609	-13.5759	-2.85	-5.81698	-8.78395	-1.025	-3.99198	-6.5	-9.375	-12.25	-15.125	-15.125
UNNAMED	Eastern Aleutians	-155.42	57.87	76	310	43	43	-23	58.4	53.5	48.7	36.6	17.8	y	206.88	55.4887	153.12	299.158	61.158	612.56	119.258	313.41	-18	912.433	164.741	459.945	-18.3995	192.018	-19.2997	624.686	-6.5	-9.47488	-12.4497	-15.4246	-18.3995	-4.675	-7.64987	-10.6248	-13.5996	-2.85	-5.82487	-8.79975	-1.025	-3.99987	-6.5	-9.375	-12.25	-15.125	-15.125
UGASHIK-PEULIK	Eastern Aleutians	-156.37	57.75	98	340	39	42	-24	58.9	52.3	49.9	35.2	17.6	y	206.193	55.2018	153.807	322.026	61.7454	573.22	140.21	252.244	-15.5071	1008.66	206.888	467.067	-17.0963	281.501	-19.3119	673.955	-6.5	-9.14907	-11.7981	-14.4472	-17.0963	-4.675	-7.32407	-9.97315	-12.6222	-2.85	-5.49908	-8.14815	-1.025	-3.67408	-6.5	-8.75178	-11.0036	-13.2553	-13.2553
UKINREK_MAARS	Eastern Aleutians	-156.52	57.83	112	345	40	43	-24	59	53	50	35.9	17.9	n	206.108	55.1734	153.892	335.917	61.8144	570.402	148.505	222.35	-14.2368	1018.64	217.218	443.732	-16.4644	290.095	-19.3121	660.95	-6.5	-8.9911	-11.4822	-13.9733	-16.4644	-4.675	-7.1661	-9.6572	-12.1483	-2.85	-5.3411	-7.8322	-1.025	-3.5161	-6.5	-8.4342	-10.3684	-12.3026	-12.3026
KIALAGVIK	Eastern Aleutians	-156.75	57.38	90	310	42	42	-24	59.3	54.5	50.5	36.7	18.5	y	205.64	55.0203	154.36	299.625	62.1857	580.833	193.044	105.982	-7.634	1067.3	268.068	347.694	-13.635	316.736	-19.3005	615.762	-6.5	-8.28375	-10.0675	-11.8513	-13.635	-4.675	-6.45875	-8.2425	-10.0262	-2.85	-4.63375	-6.4175	-1.025	-2.80875	-6.5	-6.7835	-7.067	-7.3505	-7.3505
CHIGINAGAK	Eastern Aleutians	-157	57.13	83	295	49	42	-25	59.5	57.2	50.8	38.5	19.6	y	205.258	54.8745	154.742	287.382	62.4816	595.254	206.002	101.075	-7.0174	1099.85	284.191	352.98	-13.3805	330.094	-19.2999	637.171	-6.5	-8.22012	-9.94025	-11.6604	-13.3805	-4.675	-6.39513	-8.11525	-9.83538	-2.85	-4.57012	-6.29025	-1.025	-2.74512	-6.5	-6.62935	-6.7587	-6.88805	-6.88805
YANTARNI	Eastern Aleutians	-157.18	57.02	81	290	51	43	-25	59.6	57.9	51	39.4	20.1	y	205.115	54.8145	154.885	281.392	62.5874	598.773	207.65	101.864	-7.01915	1109.91	286.989	357.474	-13.4019	334.949	-19.3	644.463	-6.5	-8.22547	-9.95095	-11.6764	-13.4019	-4.675	-6.40048	-8.12595	-9.85143	-2.85	-4.57547	-6.30095	-1.025	-2.75047	-6.5	-6.62979	-6.75957	-6.88936	-6.88936
ANIAKCHAK	Eastern Aleutians	-158.17	56.88	103	305	48	45	-26	60.2	57.8	51.8	40.8	21.2	y	204.321	54.5233	155.679	302.75	63.0541	650.95	228.61	111.869	-7.04278	1127.23	303.087	351.818	-12.9276	314.426	-19.3	654.905	-6.5	-8.1069	-9.7138	-11.3207	-12.9276	-4.675	-6.2819	-7.8888	-9.4957	-2.85	-4.4569	-6.0638	-1.025	-2.6319	-6.5	-6.6357	-6.77139	-6.90709	-6.90709
BLACK_PEAK	Eastern Aleutians	-158.8	56.53	94	285	53	46	-26	60.7	59.7	52.3	42.8	22.4	y	203.527	54.3063	156.473	287.543	63.2815	662.097	233.596	114.254	-7.04733	1052.15	294.809	311.471	-12.2697	258.43	-19.2991	606.28	-6.5	-7.94243	-9.38485	-10.8273	-12.2697	-4.675	-6.11742	-7.55985	-9.00227	-2.85	-4.29242	-5.73485	-1.025	-2.46742	-6.5	-6.63683	-6.77367	-6.9105	-6.9105
VENIAMINOF	Eastern Aleutians	-159.38	56.17	83	270	52	46	-27	61.1	60.1	53	43.4	23	y	202.847	54.1468	157.153	263.066	63.3109	640.442	225.615	110.455	-7.03833	911.881	268.234	247.764	-11.3135	179.928	-19.2987	515.998	-6.5	-7.70338	-8.90675	-10.1101	-11.3135	-4.675	-5.87838	-7.08175	-8.28513	-2.85	-4.05337	-5.25675	-1.025	-2.22838	-6.5	-6.63458	-6.76917	-6.90375	-6.90375
KUPREANOF	Eastern Aleutians	-159.8	56.02	85	265	53	46	-28	61.4	60.5	53.2	43.7	23.3	y	202.331	54.0356	157.669	259.083	63.2718	520.889	181.508	89.4462	-6.97547	789.289	223.624	225.133	-11.8593	177.803	-19.3018	448.757	-6.5	-7.83983	-9.17965	-10.5195	-11.8593	-4.675	-6.01483	-7.35465	-8.69448	-2.85	-4.18982	-5.52965	-1.025	-2.36483	-6.5	-6.61887	-6.73773	-6.8566	-6.8566
UNNAMED	Eastern Aleutians	-160	55.93	85	255	54	47	-28	61.5	60.9	53.4	44.2	23.6	y	202.098	53.9864	157.902	254.234	63.248	430.184	172.983	85.3848	-6.96	736.349	221.007	240.106	-12.3856	202.745	-19.2997	461.113	-6.5	-7.9714	-9.4428	-10.9142	-12.3856	-4.675	-6.1464	-7.6178	-9.0892	-2.85	-4.3214	-5.7928	-1.025	-2.4964	-6.5	-6.615	-6.73	-6.845	-6.845
DANA	Eastern Aleutians	-161.22	55.62	98	250	59	45	-29	62.3	62.2	54	44.1	23.8	y	200.886	53.7384	159.114	248.498	63.1508	411.818	113.109	68.3111	-7.96075	580.337	139.501	153.341	-12.2749	111.422	-19.2993	292.842	-6.5	-7.94372	-9.38745	-10.8312	-12.2749	-4.675	-6.11873	-7.56245	-9.00618	-2.85	-4.29373	-5.73745	-1.025	-2.46873	-6.5	-6.86519	-7.23038	-7.59556	-7.59556
PAVLOF_SISTER	Eastern Aleutians	-161.87	55.45	104	245	59	48	-29	62.6	62.6	54.2	46.5	25.2	y	200.258	53.6189	159.742	243.051	63.1752	524.377	124.229	85.4694	-8.43	586.894	134.023	117.026	-10.2195	41.3506	-19.2945	251.049	-6.5	-7.42988	-8.35975	-9.28962	-10.2195	-4.675	-5.60487	-6.53475	-7.46462	-2.85	-3.77988	-4.70975	-1.025	-1.95487	-6.5	-6.9825	-7.465	-7.9475	-7.9475
PAVLOF_	Eastern Aleutians	-161.9	55.42	101	245	59	48	-29	62.7	62.7	54.2	46.5	25.2	y	200.15	53.6003	159.85	241.748	63.1907	553.342	131.123	90.2125	-8.43	591.615	137.121	109.536	-9.54559	25.3215	-19.297	246.657	-6.5	-7.2614	-8.0228	-8.78419	-9.54559	-4.675	-5.4364	-6.1978	-6.95919	-2.85	-3.6114	-4.37279	-1.025	-1.7864	-6.5	-6.9825	-7.465	-7.9475	-7.9475
EMMONS_LAKE	Eastern Aleutians	-162.07	55.33	98	240	61	45	-29	62.8	62.8	54.3	44.4	24.1	y	199.985	53.5728	160.015	233.74	63.2208	586.016	138.932	95.5849	-8.43	599.783	141.09	102.539	-8.83652	9.1121	-19.2991	243.629	-6.5	-7.08413	-7.66826	-8.25239	-8.83652	-4.675	-5.25913	-5.84326	-6.42739	-2.85	-3.43413	-4.01826	-1.025	-1.60913	-6.5	-6.9825	-7.465	-7.9475	-7.9475
DUTTON	Eastern Aleutians	-162.27	55.18	89	225	61	48	-30	63	63	54.4	46.6	25.4	y	199.681	53.5241	160.319	220.797	63.2983	602.285	142.963	98.359	-8.43	615.743	145.076	105.165	-8.8172	8.919	-19.2937	250.241	-6.5	-7.0793	-7.6586	-8.2379	-8.8172	-4.675	-5.2543	-5.8336	-6.4129	-2.85	-3.4293	-4.0086	-1.025	-1.6043	-6.5	-6.9825	-7.465	-7.9475	-7.9475
FROSTY	Eastern Aleutians	-162.82	55.07	95	230	63	46	-30	63.3	63.2	54.6	45.5	24.8	y	199.084	53.4319	160.916	219.444	63.5323	593.189	141.325	97.2316	-8.43	634.617	147.853	118.261	-9.5556	27.5574	-19.2996	266.114	-6.5	-7.2639	-8.0278	-8.7917	-9.5556	-4.675	-5.4389	-6.2028	-6.9667	-2.85	-3.6139	-4.3778	-1.025	-1.7889	-6.5	-6.9825	-7.465	-7.9475	-7.9475
AMAK	Eastern Aleutians	-163.15	55.42	145	275	64	46	-30	63.3	63.1	54.6	45.4	24.8	n	199.176	53.4455	160.824	264.322	63.4891	596.335	141.978	97.6808	-8.43	633.579	147.842	116.574	-9.44767	24.7572	-19.2991	264.416	-6.5	-7.23692	-7.97384	-8.71075	-9.44767	-4.675	-5.41192	-6.14884	-6.88575	-2.85	-3.58692	-4.32383	-1.025	-1.76192	-6.5	-6.9825	-7.465	-7.9475	-7.9475
ROUNDTOP	Eastern Aleutians	-163.6	54.8	88	220	64	44	-31	63.8	63.5	54.8	43.9	24.1	y	198.177	53.2821	161.823	204.813	64.0729	553.851	133.075	91.5555	-8.43	599.853	140.385	115.107	-9.74316	30.8615	-19.3012	255.492	-6.5	-7.31079	-8.12158	-8.93237	-9.74316	-4.675	-5.48579	-6.29658	-7.10737	-2.85	-3.66079	-4.47158	-1.025	-1.83579	-6.5	-6.9825	-7.465	-7.9475	-7.9475
ISANOTSKI	Eastern Aleutians	-163.73	54.75	86	220	65	45	-31	63.9	63.6	54.8	44.7	24.5	y	198.054	53.2553	161.946	201.89	64.1593	527.949	127.023	87.3918	-8.43	589.726	136.853	119.062	-10.1926	41.5002	-19.2992	255.915	-6.5	-7.42315	-8.3463	-9.26945	-10.1926	-4.675	-5.59815	-6.5213	-7.44445	-2.85	-3.77315	-4.6963	-1.025	-1.94815	-6.5	-6.9825	-7.465	-7.9475	-7.9475
SHISHALDIN	Eastern Aleutians	-163.97	54.75	92	225	72	43	-31	64	62.3	54.9	42.5	23.3	y	197.902	53.2199	162.098	206.949	64.2694	484.656	116.806	80.3623	-8.43	575.932	131.355	127.236	-11.0111	61.4227	-19.2965	258.591	-6.5	-7.62777	-8.75555	-9.88332	-11.0111	-4.675	-5.80277	-6.93055	-8.05832	-2.85	-3.97777	-5.10555	-1.025	-2.15278	-6.5	-6.9825	-7.465	-7.9475	-7.9475
FISHER	Eastern Aleutians	-164.35	54.67	94	225	65	43	-31	64.2	63.8	55	43.6	24	y	197.53	53.1286	162.47	209.161	64.5449	388.664	94.0732	64.7224	-8.43	539.332	118.191	142.424	-12.6769	101.819	-19.3003	260.615	-6.5	-8.04423	-9.58845	-11.1327	-12.6769	-4.675	-6.21922	-7.76345	-9.30767	-2.85	-4.39422	-5.93845	-1.025	-2.56922	-6.5	-6.9825	-7.465	-7.9475	-7.9475
WESTDAHL	Eastern Aleutians	-164.65	54.52	85	215	71	42	-31	64.4	62.8	55.2	42.2	23.3	y	197.167	53.0413	162.833	201.285	64.8129	351.721	85.4852	58.8138	-8.43	503.417	109.868	137.37	-12.9558	102.939	-19.3	247.238	-6.5	-8.11395	-9.7279	-11.3419	-12.9558	-4.675	-6.28895	-7.9029	-9.51685	-2.85	-4.46395	-6.0779	-1.025	-2.63895	-6.5	-6.9825	-7.465	-7.9475	-7.9475
AKUTAN	Central Aleutians	-165.97	54.13	81	205	63	44	-32	65.2	64.9	55.3	45.3	25.1	y	195.818	52.7299	164.182	192.841	65.6979	302.997	74.6486	51.3582	-8.43	417.574	93.3166	111.502	-12.6126	78.8118	-19.2999	204.819	-6.5	-8.02815	-9.5563	-11.0845	-12.6126	-4.675	-6.20315	-7.7313	-9.25945	-2.85	-4.37815	-5.9063	-1.025	-2.55315	-6.5	-6.9825	-7.465	-7.9475	-7.9475
TABLE_TOP-WIDE_BAY	Central Aleutians	-166.67	53.98	88	205	59	46	-33	65.6	65.5	55.5	47	26.1	y	195.173	52.5537	164.827	197.627	66.0211	301.011	74.5241	51.2725	-8.43	411.166	92.56	109.38	-12.5287	76.1434	-19.3002	201.94	-6.5	-8.00718	-9.51435	-11.0215	-12.5287	-4.675	-6.18217	-7.68935	-9.19652	-2.85	-4.35717	-5.86435	-1.025	-2.53218	-6.5	-6.9825	-7.465	-7.9475	-7.9475
MAKUSHIN	Central Aleutians	-166.93	53.9	89	205	59	47	-33	65.7	65.7	55.5	47.9	26.6	y	194.883	52.4743	165.117	198.078	66.1401	300.311	74.4848	51.2455	-8.43	415.463	93.3728	112.098	-12.6485	79.7405	-19.3	205.471	-6.5	-8.03712	-9.57425	-11.1114	-12.6485	-4.675	-6.21213	-7.74925	-9.28637	-2.85	-4.38713	-5.92425	-1.025	-2.56212	-6.5	-6.9825	-7.465	-7.9475	-7.9475
BOGOSLOF	Central Aleutians	-168.03	53.93	132	235	65	50	-34	66.2	65.5	55.9	50	27.9	n	194.116	52.2686	165.884	232.54	66.3851	297.943	74.1711	51.0298	-8.43	450.5	99.2874	131.948	-13.4142	106.035	-19.2993	231.235	-6.5	-8.22855	-9.9571	-11.6857	-13.4142	-4.675	-6.40355	-8.1321	-9.86065	-2.85	-4.57855	-6.3071	-1.025	-2.75355	-6.5	-6.9825	-7.465	-7.9475	-7.9475
OKMOK	Central Aleutians	-168.13	53.42	78	190	63	49	-34	66.5	66	56	50.1	28.1	y	193.553	52.1286	166.447	181.624	66.5005	291.358	72.657	49.9881	-8.43015	501.765	107.358	161.786	-14.346	146.499	-19.2986	269.144	-6.5	-8.4615	-10.423	-12.3845	-14.346	-4.675	-6.6365	-8.598	-10.5595	-2.85	-4.8115	-6.773	-1.025	-2.9865	-6.5	-6.98254	-7.46507	-7.94761	-7.94761
RECHESCHNOI	Central Aleutians	-168.55	53.15	65	170	63	48	-35	66.8	66.3	56	49.5	27.7	y	192.986	51.9995	167.014	162.626	66.5655	268.818	63.324	44.1215	-9.26358	578.367	114.425	208.758	-15.9605	215.738	-19.2958	323.183	-6.5	-8.86513	-11.2302	-13.5954	-15.9605	-4.675	-7.04012	-9.40525	-11.7704	-2.85	-5.21512	-7.58025	-1.025	-3.39012	-6.5	-7.1909	-7.88179	-8.57268	-8.57268
EVSEVIDOF	Central Aleutians	-168.68	53.13	67	165	65	49	-35	66.9	66	56.9	49.7	28.3	y	192.89	51.9781	167.11	162.957	66.5726	261.321	60.1665	42.1241	-9.58365	593.523	115.014	218.828	-16.3204	231.551	-19.2964	333.842	-6.5	-8.9551	-11.4102	-13.8653	-16.3204	-4.675	-7.1301	-9.5852	-12.0403	-2.85	-5.3051	-7.7602	-1.025	-3.4801	-6.5	-7.27091	-8.04182	-8.81274	-8.81274
KAGAMIL	Central Aleutians	-169.72	52.97	75	190	69	52	-35	67.4	65.4	56.8	51.3	29.1	y	191.925	51.7379	168.075	175.92	66.5685	201.11	29.9081	23.724	-14.1966	773.045	124.329	327.926	-18.6942	398.623	-19.2993	452.255	-6.5	-9.54855	-12.5971	-15.6456	-18.6942	-4.675	-7.72355	-10.7721	-13.8207	-2.85	-5.89855	-8.9471	-1.025	-4.07355	-6.5	-8.42415	-10.3483	-12.2724	-12.2724
ULIAGA	Central Aleutians	-169.77	53.07	85	200	67	52	-35	67.4	65.8	56	51.9	29	y	192.023	51.7631	167.977	186.447	66.5776	202.064	31.8005	24.5989	-13.8088	753.697	122.882	318.042	-18.5967	384.525	-19.299	440.924	-6.5	-9.52417	-12.5483	-15.5725	-18.5967	-4.675	-7.69918	-10.7233	-13.7475	-2.85	-5.87418	-8.89835	-1.025	-4.04917	-6.5	-8.3272	-10.1544	-11.9816	-11.9816
CLEVELAND	Central Aleutians	-169.95	52.82	66	180	71	52	-35	67.6	64.7	56	50.9	28.5	y	191.631	51.6643	168.369	165.45	66.5239	200.547	24.9087	21.8642	-15.0218	830.456	128.83	356.677	-18.8877	438.734	-19.2998	485.507	-6.5	-9.59693	-12.6938	-15.7908	-18.8877	-4.675	-7.77193	-10.8689	-13.9658	-2.85	-5.94693	-9.04385	-1.025	-4.12193	-6.5	-8.63045	-10.7609	-12.8913	-12.8913
CARLISLE	Central Aleutians	-170.05	52.9	75	190	71	52	-35	67.6	64.8	55.8	51.2	28.5	n	191.637	51.6658	168.363	176.711	66.5251	200.584	25.0059	21.8972	-15.0107	829.34	128.739	356.103	-18.885	437.939	-19.2999	484.842	-6.5	-9.59625	-12.6925	-15.7888	-18.885	-4.675	-7.77125	-10.8675	-13.9637	-2.85	-5.94625	-9.0425	-1.025	-4.12125	-6.5	-8.62767	-10.7553	-12.883	-12.883
HERBERT	Central Aleutians	-170.12	52.75	63	175	72	52	-36	67.7	64.5	55.6	51	28.3	y	191.413	51.6122	168.587	163.227	66.473	199.979	21.5773	20.9015	-15.312	871.168	132.225	377.382	-18.9674	467.128	-19.2998	509.607	-6.5	-9.61685	-12.7337	-15.8506	-18.9674	-4.675	-7.79185	-10.9087	-14.0256	-2.85	-5.96685	-9.0837	-1.025	-4.14185	-6.5	-8.703	-10.906	-13.109	-13.109
YUNASKA	Central Aleutians	-170.63	52.63	60	170	72	54	-36	67.9	64.6	55.6	52.1	29	y	190.92	51.497	169.08	163.295	66.2922	200.12	15.8277	20.1941	-15.1294	954.949	139.925	420.007	-19.0317	523.91	-19.3	559.932	-6.5	-9.63293	-12.7659	-15.8988	-19.0317	-4.675	-7.80793	-10.9408	-14.0738	-2.85	-5.98292	-9.11585	-1.025	-4.15792	-6.5	-8.65735	-10.8147	-12.972	-12.972
CHAGULAK	Central Aleutians	-171.13	52.57	63	175	71	54	-36	68.2	65.2	55.5	52.8	29.3	n	190.488	51.3965	169.512	169.85	66.0473	200.05	12.7282	20.4281	-14.6876	1014.29	146.098	450.117	-19.0435	563.059	-19.3	596.215	-6.5	-9.63588	-12.7718	-15.9076	-19.0435	-4.675	-7.81088	-10.9467	-14.0826	-2.85	-5.98588	-9.12175	-1.025	-4.16087	-6.5	-8.5469	-10.5938	-12.6407	-12.6407
AMUKTA	Central Aleutians	-171.25	52.5	58	170	70	54	-36	68.3	65.5	55.5	53	29.4	y	190.343	51.3622	169.657	164.901	65.9456	199.613	12.0626	20.4809	-14.5875	1030.35	147.925	458.199	-19.047	573.581	-19.3	606.124	-6.5	-9.63675	-12.7735	-15.9102	-19.047	-4.675	-7.81175	-10.9485	-14.0853	-2.85	-5.98675	-9.1235	-1.025	-4.16175	-6.5	-8.52187	-10.5437	-12.5656	-12.5656
SEGUM	Central Aleutians	-172.52	52.32	66	170	77	55	-37	68.9	62.6	55.4	51.5	28.5	y	189.213	51.0836	170.787	181.217	64.8307	191.238	10.5324	19.1315	-14.5251	1082.43	153.819	480.768	-19.0768	604.923	-19.3	634.587	-6.5	-9.6442	-12.7884	-15.9326	-19.0768	-4.675	-7.8192	-10.9634	-14.1076	-2.85	-5.9942	-9.1384	-1.025	-4.1692	-6.5	-8.50628	-10.5125	-12.5188	-12.5188
ATKA	Central Aleutians	-174.15	52.38	96	200	77	59	-38	69.5	63	55.4	53.9	29.9	y	187.972	50.9244	172.028	215.922	63.2636	199.864	11.009	19.8586	-14.4837	1035.08	142.05	442.043	-19.0454	553.225	-19.2999	584.093	-6.5	-9.63635	-12.7727	-15.9091	-19.0454	-4.675	-7.81135	-10.9477	-14.084	-2.85	-5.98635	-9.1227	-1.025	-4.16135	-6.5	-8.49592	-10.4918	-12.4878	-12.4878
KASATOCHI	Central Aleutians	-175.5	52.18	82	195	82	59	-39	70.1	60.1	55.6	51.3	28.5	y	186.559	50.7697	173.441	211.961	61.8933	174.377	8.65674	15.9896	-14.6242	884.48	117.654	367.155	-19.0623	460.163	-19.3	484.809	-6.5	-9.64058	-12.7812	-15.9217	-19.0623	-4.675	-7.81557	-10.9561	-14.0967	-2.85	-5.99057	-9.13115	-1.025	-4.16557	-6.5	-8.53105	-10.5621	-12.5931	-12.5931
GREAT_SITKIN	Central Aleutians	-176.13	52.08	74	190	80	58	-39	70.4	61.4	55.7	52.1	29	y	185.945	50.6948	174.055	209.402	61.4184	172.78	8.45882	15.653	-14.6351	790.047	102.48	318.566	-19.0329	396.934	-19.3	421.046	-6.5	-9.63322	-12.7665	-15.8997	-19.0329	-4.675	-7.80823	-10.9414	-14.0747	-2.85	-5.98323	-9.11645	-1.025	-4.15822	-6.5	-8.53378	-10.5676	-12.6013	-12.6013
ADAGDAK	Western Aleutians	-176.6	51.98	64	180	78	59	-40	70.6	62.8	55.7	53.8	30	y	185.41	50.6309	174.59	204.99	60.9621	170.332	8.19604	15.2115	-14.6525	729.813	92.7816	287.727	-19.0141	357.101	-19.3	380.509	-6.5	-9.62852	-12.757	-15.8856	-19.0141	-4.675	-7.80352	-10.9321	-14.0606	-2.85	-5.97853	-9.10705	-1.025	-4.15353	-6.5	-8.53813	-10.5762	-12.6144	-12.6144
MOFFETT	Western Aleutians	-176.75	51.93	60	175	80	59	-40	70.7	61.4	55.8	52.8	29.5	y	185.266	50.6134	174.734	200.313	60.8235	170.296	8.17446	15.1721	-14.6528	720.282	91.1358	282.455	-19.0096	350.244	-19.3	373.591	-6.5	-9.6274	-12.7548	-15.8822	-19.0096	-4.675	-7.8024	-10.9298	-14.0572	-2.85	-5.9774	-9.1048	-1.025	-4.1524	-6.5	-8.5382	-10.5764	-12.6146	-12.6146
KANAGA	Western Aleutians	-177.17	51.92	65	180	75	59	-40	70.8	64.1	55.8	54.9	30.7	y	184.927	50.5714	175.073	205.888	60.4674	169.95	8.09858	15.0377	-14.6553	709.615	89.0264	275.769	-19.0054	341.659	-19.3	364.795	-6.5	-9.62635	-12.7527	-15.879	-19.0054	-4.675	-7.80135	-10.9277	-14.0541	-2.85	-5.97635	-9.1027	-1.025	-4.15135	-6.5	-8.53882	-10.5777	-12.6165	-12.6165
BOBROF	Western Aleutians	-177.43	51.9	67	180	79	59	-40	70.9	61.8	55.8	53	29.6	y	184.657	50.5382	175.343	208.459	60.1468	170.946	8.13586	15.0885	-14.6481	712.981	88.9881	275.576	-19.0037	341.34	-19.3	364.564	-6.5	-9.62593	-12.7518	-15.8778	-19.0037	-4.675	-7.80093	-10.9268	-14.0528	-2.85	-5.97593	-9.10185	-1.025	-4.15092	-6.5	-8.53702	-10.574	-12.6111	-12.6111
TAKAWANGHA	Western Aleutians	-178.02	51.87	72	180	86	58	-40	71.2	57.3	55.9	48.4	27	y	184.124	50.4788	175.876	214.115	59.3873	172.175	8.13098	15.0571	-14.6394	742.815	92.1745	285.826	-19.0141	354.812	-19.3	378	-6.5	-9.62852	-12.757	-15.8856	-19.0141	-4.675	-7.80352	-10.9321	-14.0606	-2.85	-5.97853	-9.10705	-1.025	-4.15353	-6.5	-8.53485	-10.5697	-12.6045	-12.6045
TANAGA	Western Aleutians	-178.13	51.88	74	180	84	59	-40	71.2	59	55.9	50.5	28.2	y	184.053	50.472	175.947	216.87	59.2727	172.875	8.17086	15.1185	-14.6345	747.957	92.7052	287.469	-19.0142	356.885	-19.3	380.174	-6.5	-9.62855	-12.7571	-15.8857	-19.0142	-4.675	-7.80355	-10.9321	-14.0607	-2.85	-5.97855	-9.1071	-1.025	-4.15355	-6.5	-8.53363	-10.5672	-12.6009	-12.6009
GARELOI	Western Aleutians	-178.8	51.78	71	170	90	57	-41	71.5	53.9	55.9	45.4	25.4	y	183.329	50.4055	176.671	213.213	57.9196	190.382	9.34294	16.9836	-14.5295	786.76	95.0071	292.974	-18.9763	361.655	-19.3	387.981	-6.5	-9.61908	-12.7381	-15.8572	-18.9763	-4.675	-7.79408	-10.9131	-14.0322	-2.85	-5.96908	-9.08815	-1.025	-4.14407	-6.5	-8.50737	-10.5147	-12.5221	-12.5221
SEMISOPOCHNOI	Western Aleutians	179.62	51.95	106	185	99	58	-42	71.9	45.9	56	38.7	21.7	y	182.165	50.3501	177.835	251.289	55.1973	200.656	9.6639	17.422	-14.4801	702.079	78.3035	238.563	-18.888	289.781	-19.3	316.866	-6.5	-9.597	-12.694	-15.791	-18.888	-4.675	-7.772	-10.869	-13.966	-2.85	-5.947	-9.044	-1.025	-4.122	-6.5	-8.49503	-10.4901	-12.4851	-12.4851
LITTLE_SITKIN	Western Aleutians	178.53	51.95	88	170	99	56	-42	72.3	45.7	56	38	21.3	y	181.122	50.3535	178.878	253.337	52.3089	190.328	8.43423	15.3325	-14.5297	530.413	52.5531	157.474	-18.7601	186.26	-19.2999	210.027	-6.5	-9.56503	-12.6301	-15.6951	-18.7601	-4.675	-7.74003	-10.805	-13.8701	-2.85	-5.91502	-8.98005	-1.025	-4.09002	-6.5	-8.50742	-10.5148	-12.5223	-12.5223
DAVIDOF	Western Aleutians	178.33	51.97	90	170	97	54	-42	72.4	46.8	56	37.7	21.1	y	180.962	50.3545	179.038	256.784	51.8206	191.109	8.40973	15.2776	-14.5257	510.748	49.4895	147.628	-18.7262	173.43	-19.2999	197.117	-6.5	-9.55655	-12.6131	-15.6697	-18.7262	-4.675	-7.73155	-10.7881	-13.8446	-2.85	-5.90655	-8.9631	-1.025	-4.08155	-6.5	-8.50643	-10.5129	-12.5193	-12.5193
SEGULA	Western Aleutians	178.13	52.02	93	175	106	54	-42	72.4	37.8	56	30.5	17.1	y	180.851	50.3553	179.149	264.977	51.4735	191.096	8.35251	15.1738	-14.5258	499.201	47.6836	141.89	-18.7075	166.047	-19.3	189.574	-6.5	-9.55188	-12.6037	-15.6556	-18.7075	-4.675	-7.72687	-10.7788	-13.8306	-2.85	-5.90188	-8.95375	-1.025	-4.07688	-6.5	-8.50645	-10.5129	-12.5193	-12.5193
KISKA	Western Aleutians	177.6	52.1	95	175	104	53	-43	72.5	40	56.2	31.7	17.8	y	180.473	50.3583	179.527	278.399	50.2236	193.27	8.29596	15.0433	-14.5148	463.475	41.9523	123.477	-18.6248	142.09	-19.2999	165.429	-6.5	-9.5312	-12.5624	-15.5936	-18.6248	-4.675	-7.7062	-10.7374	-13.7686	-2.85	-5.8812	-8.9124	-1.025	-4.0562	-6.5	-8.5037	-10.5074	-12.5111	-12.5111
BULDIR	Western Aleutians	175.98	52.37	78	160	127	42	-43	72.9	12.1	57	8.1	4.6	y	179.367	50.3729	180.633	323.359	45.8276	199.736	7.96688	14.3726	-14.4842	437.641	35.0053	101.484	-18.5118	114.15	-19.3	136.489	-6.5	-9.50295	-12.5059	-15.5089	-18.5118	-4.675	-7.67795	-10.6809	-13.6838	-2.85	-5.85295	-8.8559	-1.025	-4.02795	-6.5	-8.49605	-10.4921	-12.4881	-12.4881
*Columns 5-15 from Syracuse and Abers, 2006; Columns 16-31 from this study.
aVolcano-slab distance.
bDistance from the volcano to the trench, perpendicular to slab strike.
cAzimuth of slab strike.
dAverage slab dip.
eAzimuth of convergence.
fTotal convergence rate.
gConvergence rate corrected for obliquity of convergence relative to strike.
hAge of incoming plate at the trench.
iDescent rate calculated as (Vc*sin(dip)).
jThermal Paramter (Phi/100) = ((Age)*Vc*sin(dip)))/100.
kVolcanoes considered to be part of the arc front (Y) or not (N).
lVolcano location projected to the trench based on relative plate motion in degrees.
mProjected volcano location in degrees west (360∘ - Proj_Long_360).
nProjected Distance from trench to volcano.
oTrench-normal velocity at the volcano location projected to the trench.
P Thickness of incoming sediment.
qFlux of inorganic carbon within incoming sediments.
rFlux of organic carbon within incoming sediments.
sMean δ13C composition of the incoming sediment column.
TThickness of total sediment column (incoming + trench-fill).
uFlux of inorganic carbon within the total sediment column.
vFlux of organic carbon within the total sediment column.
wMean δ13C composition of the total sediment column.
xFlux of carbon within the trench-fill sediment column.
yMean δ13C composition of the trench-fill sediment column.
zTotal flux of carbon for incoming + trench-fill sediments.
[truncated: 9 more columns]

## Sheet: TableS2
TableS2: Chemical and Isotopic Composition of Aleutian-Alaska Volcanic Gas Outputs and Carbon-Helium Mixing Results
														Calculated using the arc-wide minimum bulk sediment d13C composition = -19 per mil									Calculated using the arc-segment minimum bulk sediment d13C composition of -19 except for Akutan, Makushin and Okmok = -16
						Dry Gas Composition								Individual Sample			Volcano Mean			Arc Segment Mean			Individual Sample			Volcano Mean				Arc Segment Mean
Volcano (id)	Sample Year	Latitude	Longitude	Projected Trench Longitude	Arc Segment	δ13C-CO2	Rc/Ra	CO2 (mol%)	He (ppm)	CO2/3He	Temperature (°C)	Reference	Notes	Fm (norm)	Fc (norm)	Fs (norm)	Fm (avg)	Fc (avg)	Fs (avg)	Fm (avg)	Fc (avg)	Fs (avg)	Fm (norm)	Fc (norm)	Fs (norm)	Fm (avg)	Fc (avg)	Fs (avg)	Fm (avg)	Fc (avg)	Fs (avg)
Spurr - Crater Peak	1982	61.2656	-152.239	148.711	Eastern Aleutians	-12.4	6.6	94.7	n.d.	n.d.	95	Motyka et al. 1993	He concentration reported as <10 ppm
Augustine (ff1)	1984	59.3633	-153.433	150.737	Eastern Aleutians	-8.6	n.d.	n.d.	n.d.	n.d.	357	Motyka et al. 1993	n.a.
Augustine (ff2)	1984	59.3633	-153.433	150.737	Eastern Aleutians	2.4(?)	7.6	n.d.	n.d.	n.d.	357	Motyka et al. 1993	The δ13C-CO2 value here is notably different than the other measurements, so we suspect this is an error and exclude from mixing calculations.
Augustine	1994	59.3619	-153.428	150.737	Eastern Aleutians	-5.43	4.28	2.7	4.5	1.0085 x 109	97	Symonds et al. 2003a	Values outside mixing bounds
Augustine (#4)	2008	59.3604	-153.434	150.737	Eastern Aleutians	-5.34	7.68	84.6	20	3.9625 x 109	98	Evans et al. 2015	n.a.	0.37846	0.450972	0.170568							0.37846	0.450972	0.170568
Augustine (#5)	2008	59.3604	-153.434	150.737	Eastern Aleutians	-5.54	7.79	82.9	22	3.4800 x 109	98	Evans et al. 2015	n.a.	0.430949	0.407734	0.161317	0.404704	0.429353	0.165942				0.430949	0.407734	0.161317	0.404704	0.429353	0.165942
Augustine (AUG10-02A)	2010	59.3604	-153.434	150.737	Eastern Aleutians	-5.94	n.d.	11	9	n.d.	94.1	Evans et al. 2015	n.a.
Augustine (AUG10-02B)	2010	59.3604	-153.434	150.737	Eastern Aleutians	-5.98	n.d.	10.9	5	n.d.	94.1	Evans et al. 2015	n.a.
Augustine (AUG10-03)	2010	59.3601	-153.432	150.737	Eastern Aleutians	-5.96	n.d.	1.7	4	n.d.	92.4	Evans et al. 2015	n.a.
Douglas (reg)	1982	58.8567	-153.542	151.134	Eastern Aleutians	-6	8	n.d.	n.d.	n.d.	94	Motyka et al. 1993	n.a.
Douglas (NaOH)	1991	58.8567	-153.542	151.134	Eastern Aleutians	-6.6	7.1	n.d.	n.d.	n.d.	114	Motyka et al. 1993	n.a.
Griggs	1978	58.3458	-155.106	152.615	Eastern Aleutians	n.d.	7.7	n.d.	n.d.	n.d.	n.d.	Motyka et al. 1993	n.a.
Griggs (220795)	1995	55.3489	-155.111	152.615	Eastern Aleutians	-5	8.04	90.6	9.6	8.4447 x 109	99.8	Symonds et al. 2003a	n.a.	0.177502	0.595011	0.227487							0.177502	0.595011	0.227487
Griggs (Summit 1/220795)	1995	58.3531	-155.105	152.615	Eastern Aleutians	-6.3	8.11	97.3	5.7	1.5143 x 1010	93.8	Symonds et al. 2003a	n.a.	0.0989227	0.578963	0.322114							0.0989227	0.578963	0.322114
Griggs (180797)	1997	55.3489	-155.111	152.615	Eastern Aleutians	-5.6	7.94	90.6	37.2	2.2067 x 109	99.2	Symonds et al. 2003a	n.a.	0.67969	0.247671	0.0726397							0.67969	0.247671	0.0726397
Griggs (160798)	1998	58.3531	-155.105	152.615	Eastern Aleutians	-6.3	8.12	97.6	53.2	1.6254 x 109	93.1	Symonds et al. 2003a	n.a.	0.922823	0.0588238	0.0183531	0.469734	0.370117	0.160148				0.922823	0.0588238	0.0183531	0.469734	0.370117	0.160148
Griggs	1998	55.3489	-155.111	152.615	Eastern Aleutians	-5.1	n.d.	n.d.	n.d.	n.d.	93.1	Symonds et al. 2003a	n.a.
Trident	1994	58.2311	-155.082	152.625	Eastern Aleutians	-10.2	7.48	74.8	1.8	3.9968 x 1010	93.9	Symonds et al. 2003a	n.a.	0.0373856	0.420842	0.541772							0.0373856	0.420842	0.541772
Trident	1995	58.2311	-155.082	152.625	Eastern Aleutians	-10.1	7.66	82.8	1.5	5.1844 x 1010	94.2	Symonds et al. 2003a	n.a.	0.0287875	0.431321	0.539891							0.0287875	0.431321	0.539891
Trident	1997	58.2311	-155.082	152.625	Eastern Aleutians	-10.5	7.82	78.9	2	3.6293 x 1010	94.2	Symonds et al. 2003a	n.a.	0.0411862	0.403292	0.555522							0.0411862	0.403292	0.555522
Trident	1998	58.2311	-155.082	152.625	Eastern Aleutians	-9.6	7.69	62.2	2.8	2.0782 x 1010	94	Symonds et al. 2003a	n.a.	0.072038	0.429269	0.498693							0.072038	0.429269	0.498693
Trident (TRI1)	2013	58.2313	-155.084	152.625	Eastern Aleutians	-11.11	7.24	79	3.2	2.4531 x 1010	94	Lopez et al. 2017	n.a.	0.0610051	0.359972	0.579023							0.0610051	0.359972	0.579023
Trident (TRI2)	2013	58.2314	-155.085	152.625	Eastern Aleutians	-10.94	7.28	78.1	2.2	3.5082 x 1010	94	Lopez et al. 2017	n.a.	0.0426136	0.380168	0.577218	0.0471693	0.404144	0.548687				0.0426136	0.380168	0.577218	0.0471693	0.404144	0.548687
Mageik-S	1995	58.2	-155.245	152.778	Eastern Aleutians	-6.6	7.47	90.2	1.9	4.5721 x 1010	167.4	Symonds et al. 2003a	n.a.	0.0326624	0.605642	0.361695							0.0326624	0.605642	0.361695
Mageik-S	1997	58.2	-155.245	152.778	Eastern Aleutians	-6.8	7.55	87.7	4.4	1.8993 x 1010	172.9	Symonds et al. 2003a	n.a.	0.0788398	0.566389	0.354771							0.0788398	0.566389	0.354771
Mageik-S	1998	58.2	-155.245	152.778	Eastern Aleutians	-8.2	7.61	85.8	9.4	8.6403 x 109	166.6	Symonds et al. 2003a	n.a.	0.17348	0.435934	0.390586							0.17348	0.435934	0.390586
Mageik-N	1998	58.1958	-155.248	152.778	Eastern Aleutians	-8.4	7.63	86	9.5	8.5356 x 109	101.6	Symonds et al. 2003a	n.a.	0.17561	0.424488	0.399901							0.17561	0.424488	0.399901
Mageik (MGK1)	2013	58.2008	-155.247	152.778	Eastern Aleutians	-8.61	7.56	90.9	9.71	8.9086 x 109	92	Lopez et al. 2017	n.a.	0.168252	0.418528	0.41322							0.168252	0.418528	0.41322
Mageik (MGK2)	2013	58.1932	-155.246	152.778	Eastern Aleutians	-8.94	n.d.	93.4	8.75	n.d.	93	Lopez et al. 2017	n.a.				0.125769	0.490196	0.384035							0.125769	0.490196	0.384035
Fisher (Mount Finch FI-1)	2015	54.6635	-164.376	162.47	Eastern Aleutians	-7.32	8.082	85.5	n.d.	n.d.	99	Werner et al. 2020	He reported as <100 ppm							0.211777	0.424413	0.36381							0.211777	0.424413	0.36381
Akutan (960728-1/AK2)	1996	54.1486	-165.908	164.182	Central Aleutians	-9.7	7.26	95.6	6.8	1.3931 x 1010	97.8	Symonds et al. 2003a	n.a.	0.107536	0.401808	0.490656							0.107536	0.314	0.578
Akutan (960729-1/AK-3)	1996	54.1486	-165.974	164.182	Central Aleutians	-12	7.24	92	4.6	1.9874 x 1010	96.6	Symonds et al. 2003a	n.a.	0.0753383	0.305973	0.618688							0.0753383	0.195	0.729
Akutan (AKU12-07)	2012	54.1467	-165.975	164.182	Central Aleutians	-12.4	2.09	14.8	4	1.2736 x 1010	95	Evans et al. 2015, Bergfeld et al. 2012	n.a.	0.117642	0.259064	0.623294							0.117642	0.148	0.735
Akutan (AKU12-09A)	2012	54.1478	-165.91	164.182	Central Aleutians	-10.6	7.63	94.6	7	1.2742 x 1010	98.6	Evans et al. 2015, Bergfeld et al. 2012	n.a.	0.117584	0.35001	0.532406	0.104525	0.329214	0.566261				0.117584	0.255	0.627	0.104525	0.228	0.66725
Akutan (AK-6) Upper Area	2015	54.1478	-165.911	164.182	Central Aleutians	-10.54	n.d.	94.2362	9	n.d.	104	Werner et al. 2020	n.a.
Makushin (17a)	1982	53.8875	-166.917	165.117	Central Aleutians	-11.5	7.8	87.5	n.d.	n.d.	87.5	Motyka et al. 1993	He reported as <50 ppm
Makushin (19a)	1983	53.8467	-166.883	165.117	Central Aleutians	-10.2	4.5	88	6.4	2.1982 x 1010	150	Motyka et al. 1993	n.a.	0.0680966	0.401454	0.530449							0.0680966	0.307	0.625
Makushin (19c)	1983	53.8467	-166.883	165.117	Central Aleutians	-12.1	n.d.	91.4	17	n.d.	99	Motyka et al. 1993	n.a.
Makushin (20a)	1983	53.8908	-166.836	165.117	Central Aleutians	-13	6.7	81.8	n.d.	n.d.	98	Motyka et al. 1993	He reported as <10 ppm
Makushin (17a)	1985	53.8875	-166.917	165.117	Central Aleutians	-10.5	8	89.8	14	5.7682 x 109	89.8	Motyka et al. 1993	n.a.	0.259934	0.265193	0.474873							0.259934	0.18	0.56
Makushin (17b)	1985	53.8875	-166.917	165.117	Central Aleutians	-12.4	5.3	n.d.	n.d.	n.d.	98	Motyka et al. 1993	n.a.
Makushin (17c)	1985	53.8875	-166.917	165.117	Central Aleutians	-9.5	6.3	n.d.	n.d.	n.d.	97	Motyka et al. 1993	n.a.
Makushin (GV2)	1996	53.8583	-166.875	165.117	Central Aleutians	-7.6	4.81	83.8	5.8	2.1610 x 1010	100	Symonds et al. 2003a	n.a.	0.0692725	0.532025	0.398703							0.0692725	0.461	0.47
Makushin (MK-3)	2015	53.8556	-166.899	165.117	Central Aleutians	-12.58	3.763	85	2.42	6.7151 x 1010	n.d.	Werner et al. 2020	n.a.	0.0221909	0.310233	0.667576	0.104873	0.377226	0.5179				0.0221909	0.191	0.787	0.104873	0.28475	0.6105
Okmok (Cone A)	1981	53.4056	-168.183	166.447	Central Aleutians	-12	6.5	57	30	2.1029 x 109	97	Motyka et al. 1993	This sample is significantly air contaminated and excluded from calculations.	0.650329	0	0.349671							0.612109	0	0.388
Okmok (Cone C gully OKM16-01_E)	2016	53.3993	-168.112	166.447	Central Aleutians	-8.9	n.d.	84.8	n.d.	n.d.	96.4	Bergfeld et al. 2020	n.a.
Okmok (Cone C Ridge OKM16-02B-N)	2016	53.3992	-168.111	166.447	Central Aleutians	-9.8	8.06	88.3	16	4.9260 x 109	97	Bergfeld et al. 2020	Rc/Ra from duplicate sample OKM16-02B-N	0.304405	0.272472	0.423123	0.304405	0.272472	0.423123				0.304405	0.197	0.499	0.304405	0.197	0.499
Geyser Bight (GB-1) Upper Area-high	2015	53.2046	-168.456	n.d.	Central Aleutians	-12.97	n.d.	45	n.d.	n.d.	99	Werner et al. 2020	n.a.
Geyser Bight (OKM16-14_N)	2016	53.2137	-168.468	167.014	Central Aleutians	-12.4	7.15	48.3	69	7.0433 x 108	100	Bergfeld et al. 2020	d13C from duplicate sample OKM16-14_E*; Values outside mixing bounds
Atka (Milky River)	1981	52.32	-174.147	172.028	Central Aleutians	-15	6.3	71.9	4.6	1.7849 x 1010	98	Motyka et al. 1993	n.a.	0.0839006	0.149053	0.767047	0.0839006	0.149053	0.767047				0.0839006	0.149053	0.767047	0.0839006	0.149053	0.767047
Great Sitkin	1981	52.0361	-176.094	174.055	Central Aleutians	-13.3	6.8	11.1	12	9.7863 x 108	96	Motyka et al. 1993	Values outside mixing bounds							0.170566	0.295208	0.534226							0.167092	0.217914	0.615004
Kanaga Fum1a S21	2015	51.923	-177.161	175.073	Western Aleutians	-4.3	7.96	43.8	19.5	2.0301 x 109	94.6	This study	d13C from plume sample	0.728054	0.271946	0	0.728054	0.271946	0				0.728054	0.271946	0	0.728054	0.271946	0
Kanaga Fum1b S27	2015	51.923	-177.161	175.073	Western Aleutians	-4.3	7.93	31.9	24.5	1.1812 x 109	94.6	This study	d13C from plume sample	NaN
Kanaga Fum2A S10	2015	51.9233	-177.161	175.073	Western Aleutians	-4.3	n.d.	26.9	9.1	n.d.	94.6	This study	d13C from plume sample
Kanaga Fum2 S11	2015	51.9233	-177.161	175.073	Western Aleutians	-4.3	n.d.	20.7	9.9	n.d.	94.6	This study	d13C from plume sample
Gareloi (Fum1a S1)	2015	51.7646	-178.807	176.671	Western Aleutians	n.d.	8.15	13.7	5.5	2.1988 x 109	101.6	This study	n.a.
Gareloi (Fum1B S14)	2015	51.7646	-178.807	176.671	Western Aleutians	n.d.	8.31	25.1	3.2	6.7906 x 109	101.6	This study	n.a.
Gareloi (Fum2A S8)	2015	51.7646	-178.807	176.671	Western Aleutians	n.d.	7.22	25.3	5.2	4.8480 x 109	270	This study	n.a.
Gareloi (Fum2B S29)	2015	51.7646	-178.807	176.671	Western Aleutians	n.d.	7.2	24.4	8.2	2.9732 x 109	270	This study	n.a.
Little Sitkin (LSFum1A S3)	2015	51.9612	178.492	178.878	Western Aleutians	-2	7.02	91.7	27.8	3.3804 x 109	97	This study	d13C from plume sample	0.434032	0.565968	0							0.434032	0.565968	0
Little Sitkin (LSFum1B S9)	2015	51.9612	178.492	178.878	Western Aleutians	-2	7.02	94.9	44.5	2.1855 x 109	97	This study	d13C from plume sample & Rc/Ra from duplicate sample (LSFum1A_S3)	0.617382	0.382618	0	0.525707	0.474293	0				0.617382	0.382618	0	0.525707	0.474293	0
Kiska (KiF1 S16)	2015	52.1058	177.599	179.527	Western Aleutians	-5.1	n.d.	9.6	12.7	n.d.	n.d.	This study	d13C from plume sample							0.593156	0.406844	0							0.593156	0.406844	0

## Sheet: TableS3
Table S3: Helium isotope ratios in fluid inclusions within olivine crystals
Volcano	Sample	IGSN1	Catalog Number2 or ID3	Mineral	Latitude (WGS 84)	Longitude (WGS 84)	Long_norm	Proj_long_norm	weight (g)	He mol/g	20Ne mol/g	40Ar mol/g	36Ar mol/g	40Ar* mol/g	4He/40Ar*	4He/20Ne	R/Ra	Rc/Ra	Error	40Ar/36Ar	Error (%)	Descriptive Location	Sample Type	Olivine Notes
Shishaldin	Virgin1A	10.58052/TAP00006B	NMNH 118497-1 2	Olivine	54.7873	-163.971	-163.971	-162.098	0.54069	1.627e-12	1.83801e-15	2.11618e-12	4.91095e-15	6.64998e-13	2.44663	885.198	7.52183	7.52428	0.101953	430.911	0.0976	Virigin Cone	Volcanic ash and lapilli	Little-no matrix glass, little-no alteration, very low concentration of crystal and melt inclusions
Fisher	CONE3-2A	10.58052/TAP00004O	NMNH 118497-2 2	Olivine	54.66	-164.371	-164.371	-162.47	0.16076	7.382e-17	2.56611e-15	1.53961e-12	4.7178e-15	1.45496e-13	1.4609	8.3649	6.71715	6.95417	0.207151	326.34	0.2022	Unnamed cinder cone	Volcanic ash and lapilli	Minor coating of matrix glass, minor alteration, very low concentration of crystal and melt inclusions
Westdahl	WD15PS07+WD15PS12	10.58052/TAP00007C+TAP00007H	NMNH 118497-3 2 + NMNH 118497-4 2	Olivine	54.4995	-164.524	-164.524	-162.833	0.21483	9.30497e-17	3.19389e-15	6.28721e-13	1.92425e-15	6.01052e-14	5.06477	9.5993	7.50303	7.73545	0.163681	326.736	0.379	Southeast volcanic ridge	Volcanic ash and lapilli	Little-no matrix glass, little-no alteration, low concentration of crystal and melt inclusions
Pakushin (flank vent of Makushin volcano)	12MKJFLO19B	10.58052/IEAVO05BU	8323403	Olivine	53.828	-166.978	-166.978	-165.117	0.43995	3.95993e-17	1.35426e-15	6.99478e-13	2.04817e-15	9.42449e-14	2.82654	19.8116	7.83909	7.95523	0.142677	341.514	0.1893	Pakushin	Volcanic ash and lapilli	Largely free of matrix glass, little-no alteration, low concentration of crystal and melt inclusions
Okmok	AK15_Terry3	10.58052/TAP00002I	NMNH 118497-5 2, 4	Olivine	53.4302	-168	-168	-166.447	0.73031	1.08755e-13	6.46959e-15	3.63588e-12	1.23195e-14	-	-	16.8102	4.5749	4.64925	0.140064	295.132	0.0447	Nye Cone	Volcanic ash and lapilli	Largely free of matrix glass, little-no alteration, low concentration of crystal and melt inclusions
Cleveland	CV15DJR04	10.58052/TAP000037	NMNH 118497-6 2	Olivine	52.8293	-169.878	-169.878	-168.369	0.38114	1.51797e-17	5.3606e-16	7.60772e-13	2.36801e-15	6.10256e-14	4.33133	50.2563	7.63028	7.67429	0.137668	321.271	0.2006	Fox Trail Cone	Volcanic ash and lapilli	Largely free of matrix glass, little-no alteration, very low concentration of crystal and melt inclusions
Gareloi	15GREC009-2	10.58151/NHB007NN1	NMNH 118210-192	Olivine	51.7837	-178.86	-178.807	-176.671	0.12796	1.04852e-13	8.57238e-14	2.22815e-11	7.53424e-14	-	-	1.22314	5.87784	7.69013	0.492463	295.736	0.0476	Western most point on island	Volcanic ash and lapilli	Little-no alteration
1Samples registered through SESAR (https://www.geosamples.org/search-options/catalog-search).
2Sample available for loan through the National Museum of Natural History (https://naturalhistory.si.edu/research/mineral-sciences/collections-access/loan-policy).
3Sample available for loan through the Alaska Geologic Materials Center (https://dggs.alaska.gov/gmc/access-samples.html).
4 Okmok sample (AK15_Terry3) was consumed during analysis, a second sample from the same cinder cone (AK15_Terry2, IGSN 10.58052/TAP00002H ) has been made available in its place.
Ar* is corrected for atmospheric contamination assuming that all 36Ar is atmosphere-derived.

## Sheet: TableS5
Table S5: Aleutian-Alaska Volcanic CO2 Outputs
Name	Arc Segment	Extrapolation Classification1	CO2 Flux (Tg/yr)	CO2 Flux SD (Tg/yr)	Reference2	Total CO2 (Tg/yr) Per Arc Segment	Total C (Tg/yr) Per Arc Segment
HAYES	Eastern Aleutians	N			1
SPURR	Eastern Aleutians		0.0292593	0.0219196	1
REDOUBT	Eastern Aleutians		0.147752	0.0820251	1
ILIAMNA	Eastern Aleutians		0.033	0.0241249	1
AUGUSTINE	Eastern Aleutians		0.0439642	0.0369207	1
DOUGLAS	Eastern Aleutians		0.00825	0.00697525	1
FOURPEAKED	Eastern Aleutians		0.111325	0.053	1
KAGUYAK	Eastern Aleutians	N			1
KUKAK	Eastern Aleutians	H	0.013	0.005	1
SNOWY	Eastern Aleutians	H	0.013	0.005	1
KATMAI	Eastern Aleutians	N			1
TRIDENT	Eastern Aleutians	H	0.013	0.005	1
GRIGGS	Eastern Aleutians	H	0.013	0.005	1
NOVARUPTA	Eastern Aleutians	H	0.013	0.005	1
MARTIN	Eastern Aleutians		0.022275	0.0162843	1
MAGEIK	Eastern Aleutians		0.124465	0.053	1
UNNAMED	Eastern Aleutians	N			1
UGASHIK-PEULIK	Eastern Aleutians	N			1
UKINREK MAARS	Eastern Aleutians		0.068255	0.053	1
KIALAGVIK	Eastern Aleutians	N			1
CHIGINAGAK	Eastern Aleutians		0.0415552	0.0310393	1
YANTARNI	Eastern Aleutians	N			1
ANIAKCHAK	Eastern Aleutians	H	0.013	0.005	1
BLACK_PEAK	Eastern Aleutians	N			1
VENIAMINOF	Eastern Aleutians		0.0767869	0.0678743	1
KUPREANOF	Eastern Aleutians	H	0.013	0.005	1
UNNAMED	Eastern Aleutians	N			1
DANA	Eastern Aleutians	N			1
PAVLOF'S SISTER	Eastern Aleutians	N			1
PAVLOF	Eastern Aleutians		0.0723	0.063	2
EMMONS_LAKE	Eastern Aleutians	H	0.013	0.005	1
DUTTON	Eastern Aleutians	N			1
FROSTY	Eastern Aleutians	N			1
AMAK	Eastern Aleutians	N			1
ROUNDTOP	Eastern Aleutians	N			1
ISANOTSKI	Eastern Aleutians	N			1
SHISHALDIN	Eastern Aleutians		0.121905	0.0788294	1
FISHER	Eastern Aleutians	H	0.013	0.005	1
WESTDAHL	Eastern Aleutians	N			1	1.01809	0.277662
AKUTAN	Central Aleutians	H	0.013	0.005	1
TABLE TOP-WIDE BAY	Central Aleutians	N			1
MAKUSHIN	Central Aleutians	M	0.0723	0.063	1
BOGOSLOF	Central Aleutians	M	0.0723	0.063	2
OKMOK	Central Aleutians	M	0.0723	0.063	2
RECHESCHNOI/GEYSER BIGHT	Central Aleutians	H	0.013	0.005	1
EVSEVIDOF	Central Aleutians	N			1
KAGAMIL	Central Aleutians	H	0.013	0.005	1
ULIAGA	Central Aleutians	N			1
CLEVELAND	Central Aleutians		0.0381425	0.0365528	1
CARLISLE	Central Aleutians	N			1
HERBERT	Central Aleutians	H	0.013	0.005	2
YUNASKA	Central Aleutians	N			1
CHAGULAK	Central Aleutians	N			1
AMUKTA	Central Aleutians	N			1
SEGUM	Central Aleutians	N			1
ATKA	Central Aleutians		0.0596227	0.0544662	1
KASATOCHI	Central Aleutians	M	0.0723	0.063	2
GREAT SITKIN	Central Aleutians	M	0.0723	0.063	2	0.511265	0.139436
ADAGDAK	Western Aleutians	H	0.013	0.005	1
MOFFETT	Western Aleutians	N			1
KANAGA	Western Aleutians		0.020625	0.0150781	1
BOBROF	Western Aleutians	N			1
TAKAWANGHA	Western Aleutians	N			1
TANAGA	Western Aleutians	H	0.013	0.005	1
GARELOI	Western Aleutians		0.00339267	0.00382712	1
SEMISOPOCHNOI	Western Aleutians	M	0.0723	0.063	2
LITTLE_SITKIN	Western Aleutians	H	0.013	0.005	2
DAVIDOF	Western Aleutians	N			1
SEGULA	Western Aleutians	N			1
KISKA	Western Aleutians		0.00471625	0.00141488	1
BULDIR	Western Aleutians	N			1	0.140034	0.0381911
TOTAL			1.66939	1.15733			0.455289
1Extrapolation classification from Fischer et al. (2019) where M indicates magmatic degassing, H indicates hydrothermal degassing, N indicates no known degassing, and blank cells indicate no extrapolation conducted (i.e., actual measurements used).
2References include: (1) Fischer et al., (2019) and (2) Cameron et al. (2022).

## Sheet: TableS6
TableS6: Aleutian-Alaska carbon budget
Arc Segments			Sediment inputs																									Total Slab (Sediment + AOC) Inputs					Volcanic Outputs													Bulk SED (Best-Estimate Scenario)
Arc Segment Name	Arc Segment Length (m)	Arc Segment Length Uncertainty (m)	Bulk Sediment C Flux (kg/m yr)	Incoming Sediment C Flux (kg/m yr)	Average (Best Estimate) Sediment C Flux (kg/m yr)1	Incoming Sediment (Minimum) Flux (kg/yr)	Bulk Sediment (Maximum) Flux (kg/yr)	Average (Best Estimate) Sediment C Flux (kg/yr)	Incoming Sediment (Minimum) Flux (Tg/yr)	Bulk Sediment (Maximum) Flux (Tg/yr)	Average (Best Estimate) Sediment C Flux (Tg/yr)	AOC C Concentration (Weight Fraction)2	AOC C Concentration SD (Weight Fraction)2,3	AOC Density (kg/m3)4	AOC Density SD (kg/m3)4	AOC Thickness (m)5	AOC Thickness SD (m)5	Trench Normal Convergence (m/yr)6	Trench Normal Convergence SD (m/yr)6	AOC Flux Total Rock (kg/yr)	AOC Flux C (kg C/yr)	Minimum AOC Flux C (kg C/yr)	Maximum AOC Flux C (kg C/yr)	Average AOC Flux C (Tg C/yr)	Minimum AOC Flux C (Tg C/yr)	Maximum AOC Flux C (Tg C/yr)	Average Total Slab (Sediment + AOC) C Flux (kg/yr)	Minimum Total Slab (Sediment + AOC) C Flux (kg/yr)	Maximum Total Slab (Sediment + AOC) C Flux (kg/yr)	Average Total Slab (Sediment + AOC) C Flux (Tg C/yr)	Minimum Total Slab (Sediment + AOC) C Flux (Tg/yr)	Maximum Total Slab (Sediment + AOC) C Flux (Tg/yr)	Average Volcanic Output Flux (Tg CO2/y)	Volcanic Output Flux SD (Tg CO2/y)	Average Volcanic Output Flux (Tg C/y)	Volcanic Output Flux SD (Tg C/y)	Minimum Volcanic Output Flux (Tg C/yr)	Maximum Volcanic Output Flux (Tg C/yr)	Average Volcanic Output Flux (kg C/y)	Volcanic Output Flux SD (kg C/y)	Minimum Volcanic Output Flux (kg C/yr)	Maximum Volcanic Output Flux (kg C/yr)	% C Recycled (Average Volcanic Output Flux/ Average Total Slab Input Flux)	Minimum % C Recycled (Minimum Volcanic Ouput Flux/ Maximum Slab Input Flux)	Maximum % C Recycled (Maximum Volcanic Output Flux/ Minimum Slab Input Flux)	AOC % of Outputs7	AOC % of Outputs SD7	Minimum AOC % of Outputs7	Maximum AOC % of Outputs7
Eastern Aleutians	1030000	20000	483.485	328.703	406.094	3.3199e+08	5.07659e+08	4.18277e+08	0.33199	0.507659	0.418277	0.0005	0.0001	2970	20	7100	800	0.0554	0.0029	1203266394000	6.01633e+08	394187850	8.67576e+08	0.601633	0.394188	0.867576	1.01991e+09	7.26178e+08	1.37523e+09	1.01991	0.726178	1.37523	1.018	0.633	0.277636	0.172636	0.105	0.450273	2.77636e+08	1.72636e+08	105000000	4.50273e+08	0.272217	0.0763506	0.620059	0.424	0.13	0.294	0.554
Central Aleutians	820000	20000	422.609	68.0165	245.313	5.44132e+07	3.54992e+08	2.01157e+08	0.0544132	0.354992	0.201157	0.0005	0.0001	2970	20	7100	800	0.0646	0.0019	1.11702e+12	5.5851e+08	372889440	791681436	0.55851	0.372889	0.791681	7.59667e+08	4.27303e+08	1146673164	0.759667	0.427303	1.14667	0.511	0.426	0.139364	0.116182	0.0231818	0.255545	1.39364e+08	1.16182e+08	2.31818e+07	2.55545e+08	0.183454	0.0202166	0.598043	0.218	0.117	0.101	0.335
Western Aleutians	480000	20000	295.778	15.407	155.593	7.08721e+06	1.47889e+08	7.46845e+07	0.00708721	0.147889	0.0746845	0.0005	0.0001	2970	20	7100	800	0.0499	0.0074	505075824000	2.52538e+08	145334700	4.06045e+08	0.252538	0.145335	0.406045	3.27222e+08	1.52422e+08	5.53934e+08	0.327222	0.152422	0.553934	0.14	0.098	0.0381818	0.0267273	0.0114545	0.0649091	3.81818e+07	2.67273e+07	1.14545e+07	6.49091e+07	0.116685	0.0206785	0.425851	0.407	0.149	0.258	0.556
Arc Total									0.39349	1.01054	0.694118										1.41268e+09			1.41268	0.912412	2.0653	2.1068e+09	1.3059e+09	3.07584e+09	2.1068	1.3059	3.07584	1.669	1.157	0.455182	0.315545	0.139636	0.770727	4.55182e+08				0.216054	0.0453978	0.590188
CA & WA Total									0.0615004	0.502881	0.275841										8.11048e+08			0.811048	0.518224	1.19773	1.08689e+09	5.79725e+08	1.70061e+09	1.08689	0.579725	1.70061	0.651	0.524	0.177545	0.142909	0.0346364	0.320455	1.77545e+08				0.163352	0.0203671	0.55277
1Calculated as the mean of bulk and incoming sediments
2Plank and Manning, 2019
3SD indicates a one sigma standard deviation
4Jarrard et al., 2003
5White et al., 1992
6Syracuse and Abers, 2006
7Carbon-He model using arc segment means and bulk SED end-member
8Carbon-isotope model using arc segment and incoming sediment end-members
[truncated: 42 more columns]
